# Supplementary material for: Phytohormone Production by the Endophyte Bacillus safensis TS3 Increases Plant Yield and Alleviates Salt Stress
Source: Plants (Basel). 2023 Dec 26;13(1):75. doi: 10.3390/plants13010075 (PMC10780329; doi:10.3390/plants13010075)
Supplement: Supplementary file 1 [file plants-13-00075-s001.zip]

Archive with 1 entries (1 files):
- plants-2732819-supplementary.pdf
